# Supplementary material for: Surface-Functionalized NdVO4:Gd3+ Nanoplates as Active Agents for Near-Infrared-Light-Triggered and Multimodal-Imaging-Guided Photothermal Therapy
Source: Pharmaceutics. 2022 Jun 8;14(6):1217. doi: 10.3390/pharmaceutics14061217 (PMC9230566; doi:10.3390/pharmaceutics14061217)
Supplement: Supplementary file 1 [file pharmaceutics-14-01217-s001.zip]

Archive with 1 entries (1 files):
- pharmaceutics-1692567-supplementary.pdf
